# Supplementary material for: CMOT: Cross-Modality Optimal Transport for multimodal inference
Source: Genome Biol. 2023 Jul 11;24:163. doi: 10.1186/s13059-023-02989-8 (PMC10334579; doi:10.1186/s13059-023-02989-8)
Supplement: Supplementary file 2 — Additional file 2. Top predictive genes by CMOT in human brain [1] and DEX-treated A549 lung cancer cells [2] [file 13059_2023_2989_MOESM2_ESM.xlsx]

## Sheet: Top 100 highly predictive genes
Top 100 highly predictive genes per cell type in human brain data [1]
Cell type	Gene
IN	HSPH1
IN	GNAQ
IN	C20orf194
IN	USP3
IN	GTDC1
IN	MLLT4
IN	CASC15
IN	CNOT2
IN	KCNH8
IN	HNRNPU
IN	MON2
IN	MAP3K13
IN	TMEM132B
IN	AFF4
IN	BCL11A
IN	RPS20
IN	LINC01122
IN	RPL34
IN	GRIN2B
IN	TBCK
IN	RPS28
IN	MT-CO3
IN	SOX4
IN	DPY19L1
IN	EXOC4
IN	TTC28
IN	CSMD1
IN	KHDRBS2
IN	RPL21
IN	RIMS2
IN	EPN2
IN	GNAS
IN	NTRK3
IN	DPP6
IN	RP11-166D19.1
IN	KIAA0922
IN	GPM6B
IN	DACH1
IN	JARID2
IN	MBOAT2
IN	SORBS2
IN	MT-ND3
IN	DPYD
IN	TNRC6B
IN	PPP2R2B
IN	ADAMTSL1
IN	DYNC1I1
IN	CCNH
IN	UBE2H
IN	MT-CO1
IN	CELF2
IN	IGF2BP3
IN	CADM2
IN	SLA
IN	XKR6
IN	HECTD4
IN	GRIA1
IN	NHSL1
IN	CEP85L
IN	AUTS2
IN	LRRC7
IN	EEF1A1
IN	NCKAP5
IN	PPP3CA
IN	HSPA1B
IN	DENND1A
IN	ZNF608
IN	MT-ND2
IN	RPL38
IN	ATP8A2
IN	PDE4D
IN	MED12L
IN	MTSS1
IN	MT-ATP6
IN	RNF130
IN	KMT2E
IN	DTNB
IN	MT-ND1
IN	CDH4
IN	RPS27
IN	LINC01158
IN	PHKB
IN	PRSS12
IN	MT-ATP8
IN	FRMPD4
IN	H3F3B
IN	CCSER2
IN	PDE10A
IN	MIB1
IN	YWHAE
IN	PHACTR1
IN	RBM26
IN	BTG1
IN	SCLT1
IN	KCNIP4
IN	LUC7L3
IN	CNTN4
IN	ASH1L
IN	LRP8
IN	PTPRZ1
nIPC/GluN1	CDH12
nIPC/GluN1	RABGAP1L
nIPC/GluN1	NCAM1
nIPC/GluN1	SPOCK1
nIPC/GluN1	MEGF9
nIPC/GluN1	DPYSL5
nIPC/GluN1	TENM3
nIPC/GluN1	CSRNP3
nIPC/GluN1	MT-CO3
nIPC/GluN1	PACS1
nIPC/GluN1	FLRT2
nIPC/GluN1	MYO9A
nIPC/GluN1	CACNA1C
nIPC/GluN1	KIAA1211
nIPC/GluN1	THSD7B
nIPC/GluN1	CCSER1
nIPC/GluN1	ZEB1
nIPC/GluN1	HS6ST3
nIPC/GluN1	FAM19A1
nIPC/GluN1	PTPRN2
nIPC/GluN1	TNRC6B
nIPC/GluN1	MT-CO2
nIPC/GluN1	SYNE2
nIPC/GluN1	NLGN4X
nIPC/GluN1	MT-ND3
nIPC/GluN1	MT-ND5
nIPC/GluN1	SCN3A
nIPC/GluN1	TBL1XR1
nIPC/GluN1	CTNNA2
nIPC/GluN1	DAAM1
nIPC/GluN1	DLX6-AS1
nIPC/GluN1	STXBP5L
nIPC/GluN1	GLG1
nIPC/GluN1	FOXN3
nIPC/GluN1	FGF12
nIPC/GluN1	RIMS2
nIPC/GluN1	ELF2
nIPC/GluN1	NAV3
nIPC/GluN1	PRKACB
nIPC/GluN1	LINGO2
nIPC/GluN1	KIF5C
nIPC/GluN1	ZNF536
nIPC/GluN1	FAM65B
nIPC/GluN1	HERC1
nIPC/GluN1	PDZRN3
nIPC/GluN1	ARPP21
nIPC/GluN1	RPS14
nIPC/GluN1	RNF150
nIPC/GluN1	EEF1A1
nIPC/GluN1	PRRC2B
nIPC/GluN1	GUCY1A2
nIPC/GluN1	LIMCH1
nIPC/GluN1	CHL1
nIPC/GluN1	SLC44A5
nIPC/GluN1	R3HDM1
nIPC/GluN1	POU2F1
nIPC/GluN1	ERBB4
nIPC/GluN1	ZNF804A
nIPC/GluN1	MT-CO1
nIPC/GluN1	STAU2
nIPC/GluN1	RFWD2
nIPC/GluN1	KIAA1598
nIPC/GluN1	CADM2
nIPC/GluN1	MLLT3
nIPC/GluN1	MEF2C
nIPC/GluN1	CHD2
nIPC/GluN1	RPL19
nIPC/GluN1	ZC2HC1A
nIPC/GluN1	FBXL20
nIPC/GluN1	CASK
nIPC/GluN1	MCTP1
nIPC/GluN1	CPSF6
nIPC/GluN1	GRIP1
nIPC/GluN1	NAV1
nIPC/GluN1	DPYSL3
nIPC/GluN1	RPS9
nIPC/GluN1	TRIM2
nIPC/GluN1	CENPF
nIPC/GluN1	UNC5D
nIPC/GluN1	MSI2
nIPC/GluN1	NDFIP1
nIPC/GluN1	DOK6
nIPC/GluN1	FTX
nIPC/GluN1	GDAP1
nIPC/GluN1	NCOA1
nIPC/GluN1	SOX2
nIPC/GluN1	NEO1
nIPC/GluN1	MT-CYB
nIPC/GluN1	ACACA
nIPC/GluN1	PLCL1
nIPC/GluN1	CNTNAP5
nIPC/GluN1	MT-ND4
nIPC/GluN1	CLASP2
nIPC/GluN1	RUNX1T1
nIPC/GluN1	TSPAN5
nIPC/GluN1	C8orf34
nIPC/GluN1	SORBS1
nIPC/GluN1	EGR1
nIPC/GluN1	ZNF638
nIPC/GluN1	SATB2
GluN2	ASTN2
GluN2	PACS1
GluN2	TMEM132D
GluN2	NAV3
GluN2	MEF2A
GluN2	PDZRN3
GluN2	CFL1
GluN2	CCSER1
GluN2	FOXN3
GluN2	TNRC6B
GluN2	MAPK8
GluN2	PCLO
GluN2	TNC
GluN2	MT-CO3
GluN2	UCHL1
GluN2	RAB2A
GluN2	AFF2
GluN2	ZCCHC11
GluN2	SEMA6D
GluN2	NEGR1
GluN2	MLLT3
GluN2	HECTD4
GluN2	KLF7
GluN2	SCMH1
GluN2	KIAA1211
GluN2	PTPRN2
GluN2	RPL36A
GluN2	FGF13
GluN2	MSI2
GluN2	CBFA2T2
GluN2	MED13L
GluN2	RBM39
GluN2	EXOC4
GluN2	BTG1
GluN2	MIR99AHG
GluN2	AUTS2
GluN2	FAT3
GluN2	SETBP1
GluN2	RPS3
GluN2	EVL
GluN2	EHBP1
GluN2	PID1
GluN2	GPC5
GluN2	SOX5
GluN2	PLCL1
GluN2	FBXL20
GluN2	SLC4A7
GluN2	LCORL
GluN2	RPL28
GluN2	RP11-315E17.1
GluN2	DDX17
GluN2	KMT2C
GluN2	SLA
GluN2	FAM19A2
GluN2	GLCCI1
GluN2	CDH13
GluN2	CDK14
GluN2	FRYL
GluN2	TCF4
GluN2	RPS28
GluN2	CLASP1
GluN2	DAAM1
GluN2	CTNND2
GluN2	XYLT1
GluN2	UBR5
GluN2	DLG1
GluN2	MYO16
GluN2	ERC2
GluN2	PBX3
GluN2	CDKAL1
GluN2	SOX11
GluN2	MTSS1
GluN2	ELF2
GluN2	FUT9
GluN2	CTNNA2
GluN2	TNKS
GluN2	GRIA3
GluN2	JUN
GluN2	MAGI3
GluN2	PITPNC1
GluN2	SMARCC1
GluN2	USP34
GluN2	NAP1L1
GluN2	CCND2
GluN2	POU3F3
GluN2	NKTR
GluN2	PABPC1
GluN2	ASAP1
GluN2	DCLK1
GluN2	SYNE1
GluN2	LRP8
GluN2	TMSB4X
GluN2	ERBB4
GluN2	DAPK1
GluN2	CNTN1
GluN2	SREBF2
GluN2	NIPBL
GluN2	KIAA1598
GluN2	TMTC2
GluN2	RC3H1
GluN3/4	XKR4
GluN3/4	KLHL24
GluN3/4	FNBP1
GluN3/4	KDM2A
GluN3/4	TTC17
GluN3/4	GRIK2
GluN3/4	SNTG1
GluN3/4	TMEFF1
GluN3/4	NKTR
GluN3/4	IGF1R
GluN3/4	FTO
GluN3/4	ZNF148
GluN3/4	DLX6-AS1
GluN3/4	CORO1C
GluN3/4	DPY19L1
GluN3/4	KLF12
GluN3/4	TOP2B
GluN3/4	RBMX
GluN3/4	TTC28
GluN3/4	FRMPD4
GluN3/4	MSRA
GluN3/4	TMCC1
GluN3/4	LRFN5
GluN3/4	LINC00486
GluN3/4	LHFPL3
GluN3/4	CTNNA2
GluN3/4	TPST1
GluN3/4	RPS24
GluN3/4	TRIM2
GluN3/4	LINC00342
GluN3/4	MN1
GluN3/4	TBC1D5
GluN3/4	11-Sep
GluN3/4	HNRNPA2B1
GluN3/4	MACROD2
GluN3/4	VTI1A
GluN3/4	R3HDM1
GluN3/4	SSH2
GluN3/4	PCNX
GluN3/4	DLG2
GluN3/4	ZNF704
GluN3/4	KIF2A
GluN3/4	RSF1
GluN3/4	RUNX1T1
GluN3/4	TOP1
GluN3/4	RERE
GluN3/4	ADNP
GluN3/4	MEF2C
GluN3/4	ASXL3
GluN3/4	MIB1
GluN3/4	UNC5D
GluN3/4	DLGAP2
GluN3/4	TENM2
GluN3/4	SMOC1
GluN3/4	SCLT1
GluN3/4	RPL7
GluN3/4	DYRK1A
GluN3/4	LIMCH1
GluN3/4	KIAA1958
GluN3/4	DIP2C
GluN3/4	MED12L
GluN3/4	RPS6KA5
GluN3/4	DPYSL3
GluN3/4	SOX4
GluN3/4	ELMO1
GluN3/4	ANKRD11
GluN3/4	RPL3
GluN3/4	EHBP1
GluN3/4	AFF2
GluN3/4	ARL6IP1
GluN3/4	CASC15
GluN3/4	CEP85L
GluN3/4	SNAP91
GluN3/4	GNG2
GluN3/4	SHISA9
GluN3/4	CNTN4
GluN3/4	IL7
GluN3/4	RIMS1
GluN3/4	FAM172A
GluN3/4	LDLRAD4
GluN3/4	EVL
GluN3/4	PPP2R2B
GluN3/4	FCHSD2
GluN3/4	NCAM2
GluN3/4	PKD2
GluN3/4	HSP90AA1
GluN3/4	PHLPP1
GluN3/4	RP11-436D23.1
GluN3/4	GRAMD1B
GluN3/4	ZEB2
GluN3/4	RPS11
GluN3/4	MAPRE2
GluN3/4	ARHGEF12
GluN3/4	CADM2
GluN3/4	PIBF1
GluN3/4	PDS5B
GluN3/4	TMEFF2
GluN3/4	RBM39
GluN3/4	PDS5A
GluN3/4	FGF12
GlunN5	GAPDH
GlunN5	RPSA
GlunN5	NAALADL2
GlunN5	FOCAD
GlunN5	XRCC5
GlunN5	RP13-188A5.1
GlunN5	SPIDR
GlunN5	LMO3
GlunN5	ATF7IP
GlunN5	MMP16
GlunN5	RP11-4B14.3
GlunN5	CCSER1
GlunN5	ANKS1B
GlunN5	GLRA2
GlunN5	MT-ND4
GlunN5	MGEA5
GlunN5	PCDH7
GlunN5	RP11-315E17.1
GlunN5	ERBB4
GlunN5	CTNNA2
GlunN5	FOS
GlunN5	ACTG1
GlunN5	ZFAND3
GlunN5	AC074363.1
GlunN5	MT-CYB
GlunN5	FUT9
GlunN5	TBL1XR1
GlunN5	FRYL
GlunN5	1-Mar.1
GlunN5	FAF1
GlunN5	GRIK2
GlunN5	SLC22A23
GlunN5	ELMO1
GlunN5	MAP4K3
GlunN5	UBR5
GlunN5	MAML2
GlunN5	RBPJ
GlunN5	C12orf79
GlunN5	EPHA3
GlunN5	KIAA1958
GlunN5	NRXN3
GlunN5	KCNQ5
GlunN5	GPC5
GlunN5	CBLB
GlunN5	FYN
GlunN5	CLASP2
GlunN5	FAM135B
GlunN5	ZNF608
GlunN5	NOL4
GlunN5	EXOC6B
GlunN5	UBE2E3
GlunN5	EGR1
GlunN5	EXT1
GlunN5	LINC01102
GlunN5	NCAM1
GlunN5	CSNK1A1
GlunN5	TNRC6C
GlunN5	ENOX1
GlunN5	LINC01122
GlunN5	DLX6-AS1
GlunN5	RPS5
GlunN5	TMTC2
GlunN5	CCSER2
GlunN5	SIK3
GlunN5	RPL31
GlunN5	PARD3
GlunN5	EPHA6
GlunN5	ZNF148
GlunN5	MT-ATP8
GlunN5	NLGN1
GlunN5	TMEFF1
GlunN5	PAK3
GlunN5	ARHGAP32
GlunN5	DACH1
GlunN5	DPYSL3
GlunN5	CNTNAP4
GlunN5	POGZ
GlunN5	DYNC1I2
GlunN5	UBE2E2
GlunN5	ZCCHC7
GlunN5	XKR4
GlunN5	BCAS3
GlunN5	MIR137HG
GlunN5	PUM2
GlunN5	PDE4B
GlunN5	RPS7
GlunN5	RPL36
GlunN5	RBM39
GlunN5	CHD6
GlunN5	TRIM2
GlunN5	MT-ND5
GlunN5	MT-CO2
GlunN5	RTN4
GlunN5	USP47
GlunN5	C14orf37
GlunN5	ITGB8
GlunN5	EEF1A1
GlunN5	FMNL2
GlunN5	TIAM2
GlunN5	GTF2I
RG	TMEFF2
RG	DLX6-AS1
RG	CNTNAP2
RG	ATRNL1
RG	RP11-4B14.3
RG	ASTN2
RG	MACROD2
RG	NTM
RG	TOX3
RG	JARID2
RG	MYT1L
RG	UBE2E3
RG	AGPAT4
RG	CADPS
RG	CRYAB
RG	SORBS2
RG	MAP2
RG	AC004158.3
RG	CDH13
RG	VPS13B
RG	FAM65B
RG	DCLK1
RG	RPS20
RG	PTK2
RG	RPS9
RG	LINC01122
RG	XRCC5
RG	ATXN1
RG	ERC2
RG	RTN4
RG	FOXJ3
RG	HECTD4
RG	SYN3
RG	TMSB10
RG	GSK3B
RG	GATAD2B
RG	PPFIA2
RG	PID1
RG	LRRC7
RG	RPS28
RG	GNAS
RG	AKT3
RG	TMEM178B
RG	ANKRD12
RG	HECW1
RG	CDK19
RG	CPE
RG	DIP2B
RG	RDX
RG	MAP3K13
RG	SMURF2
RG	HS6ST3
RG	NRXN3
RG	CADM1
RG	PIAS1
RG	KIAA1598
RG	RPS2
RG	GRIA1
RG	FGFR2
RG	HNRNPH1
RG	EGR1
RG	RPS23
RG	C12orf79
RG	DPY19L1
RG	SPAG9
RG	RPS12
RG	RPL41
RG	KIAA0922
RG	RPL39
RG	HSPA1A
RG	POU3F2
RG	CUX1
RG	RPL28
RG	PTMA
RG	CCNH
RG	FUT9
RG	ZNF292
RG	FAM155A
RG	EPC1
RG	RFWD2
RG	DPYSL3
RG	SNHG14
RG	IGF1R
RG	HSPA8
RG	EPHA3
RG	TOP2A
RG	NRXN1
RG	ARL6IP1
RG	DAAM1
RG	RERE
RG	FAM135B
RG	PTPRD
RG	TMEM57
RG	RUFY3
RG	XKR4
RG	GPM6A
RG	TEAD1
RG	LINC01158
RG	ZFHX4
RG	MLLT3
mGPC/OPC	SLC35F1
mGPC/OPC	NPAS3
mGPC/OPC	SHROOM3
mGPC/OPC	NRG3
mGPC/OPC	HSPD1
mGPC/OPC	PRKG1
mGPC/OPC	SOX2
mGPC/OPC	ATRX
mGPC/OPC	MED12L
mGPC/OPC	PARD3
mGPC/OPC	MGAT4C
mGPC/OPC	LHFPL3
mGPC/OPC	PTPRG
mGPC/OPC	HSPH1
mGPC/OPC	RBMS3
mGPC/OPC	TMEM132B
mGPC/OPC	FABP7
mGPC/OPC	HES1
mGPC/OPC	BAI3
mGPC/OPC	STAU2
mGPC/OPC	PPP1R9A
mGPC/OPC	SNTG1
mGPC/OPC	CTNND2
mGPC/OPC	SOX5
mGPC/OPC	MLLT3
mGPC/OPC	ERBB4
mGPC/OPC	SLC1A2
mGPC/OPC	APC
mGPC/OPC	FAM168A
mGPC/OPC	SYN3
mGPC/OPC	JARID2
mGPC/OPC	TNRC6B
mGPC/OPC	CADPS
mGPC/OPC	ELOVL5
mGPC/OPC	UNC5D
mGPC/OPC	UBR3
mGPC/OPC	AFF2
mGPC/OPC	RALGAPA2
mGPC/OPC	BTBD9
mGPC/OPC	ZFPM2
mGPC/OPC	TBCK
mGPC/OPC	HSPA1A
mGPC/OPC	FOS
mGPC/OPC	CNOT2
mGPC/OPC	SDK1
mGPC/OPC	NCAM1
mGPC/OPC	MAGI3
mGPC/OPC	RPL27A
mGPC/OPC	TNC
mGPC/OPC	CASC15
mGPC/OPC	HMGB1
mGPC/OPC	SMOC1
mGPC/OPC	TTC3
mGPC/OPC	RPS3A
mGPC/OPC	PARD3B
mGPC/OPC	HECW1
mGPC/OPC	RALYL
mGPC/OPC	TFDP2
mGPC/OPC	SMARCA2
mGPC/OPC	SYT1
mGPC/OPC	EVL
mGPC/OPC	NRCAM
mGPC/OPC	TRIO
mGPC/OPC	AUTS2
mGPC/OPC	AGAP1
mGPC/OPC	DCLK2
mGPC/OPC	MYH10
mGPC/OPC	ARID1B
mGPC/OPC	RPL5
mGPC/OPC	CSMD2
mGPC/OPC	FAM19A1
mGPC/OPC	FCHSD2
mGPC/OPC	CDK19
mGPC/OPC	PPFIA2
mGPC/OPC	GLI3
mGPC/OPC	HSP90AA1
mGPC/OPC	MT-ND1
mGPC/OPC	CACNA1C
mGPC/OPC	ATXN1
mGPC/OPC	FHOD3
mGPC/OPC	DNM3
mGPC/OPC	PTPRS
mGPC/OPC	MARK1
mGPC/OPC	EML1
mGPC/OPC	CCSER2
mGPC/OPC	TMSB4X
mGPC/OPC	TRA2A
mGPC/OPC	FAF1
mGPC/OPC	CLASP2
mGPC/OPC	RPL18
mGPC/OPC	CRYAB
mGPC/OPC	RP11-76I14.1
mGPC/OPC	MKLN1
mGPC/OPC	RPS7
mGPC/OPC	FUT8
mGPC/OPC	IL1RAPL1
mGPC/OPC	SLCO5A1
mGPC/OPC	ANKRD17
mGPC/OPC	GNB1
mGPC/OPC	DOCK4
Cyc. Prog.	LINGO2
Cyc. Prog.	MAGI2
Cyc. Prog.	WDPCP
Cyc. Prog.	C8orf34
Cyc. Prog.	FOCAD
Cyc. Prog.	DLGAP2
Cyc. Prog.	C12orf79
Cyc. Prog.	ANKS1B
Cyc. Prog.	CELF2
Cyc. Prog.	ARPP21
Cyc. Prog.	FARP1
Cyc. Prog.	PPP1R12B
Cyc. Prog.	FSTL5
Cyc. Prog.	TNKS
Cyc. Prog.	HNRNPU
Cyc. Prog.	GLCCI1
Cyc. Prog.	ENC1
Cyc. Prog.	DAB1
Cyc. Prog.	RALYL
Cyc. Prog.	ZNF148
Cyc. Prog.	TRIM2
Cyc. Prog.	DOK6
Cyc. Prog.	PACS1
Cyc. Prog.	SRGAP1
Cyc. Prog.	ZNF292
Cyc. Prog.	ANK3
Cyc. Prog.	MEGF9
Cyc. Prog.	WSB1
Cyc. Prog.	PARD3
Cyc. Prog.	MEIS2
Cyc. Prog.	N4BP2L2
Cyc. Prog.	PPP1R12A
Cyc. Prog.	KCNQ3
Cyc. Prog.	RPS29
Cyc. Prog.	PTPRD
Cyc. Prog.	ENAH
Cyc. Prog.	EPN2
Cyc. Prog.	SSBP2
Cyc. Prog.	TCF12
Cyc. Prog.	MPPED1
Cyc. Prog.	DPYSL3
Cyc. Prog.	BMPR1A
Cyc. Prog.	FOXN3
Cyc. Prog.	GUCY1A2
Cyc. Prog.	MAP4K5
Cyc. Prog.	PLXNA2
Cyc. Prog.	GATAD2B
Cyc. Prog.	CCBE1
Cyc. Prog.	NEO1
Cyc. Prog.	C1orf61
Cyc. Prog.	HMGCS1
Cyc. Prog.	HSPA1A
Cyc. Prog.	ARL6IP1
Cyc. Prog.	FAM19A1
Cyc. Prog.	KCNQ5
Cyc. Prog.	MBD5
Cyc. Prog.	MYT1L
Cyc. Prog.	TSIX
Cyc. Prog.	KHDRBS2
Cyc. Prog.	FMNL2
Cyc. Prog.	BPTF
Cyc. Prog.	CASC15
Cyc. Prog.	ROCK2
Cyc. Prog.	CNTN4
Cyc. Prog.	TPT1
Cyc. Prog.	CNTNAP2
Cyc. Prog.	MAP4K4
Cyc. Prog.	PABPC1
Cyc. Prog.	SCAPER
Cyc. Prog.	PBRM1
Cyc. Prog.	KIAA1211
Cyc. Prog.	ZSWIM6
Cyc. Prog.	SSH2
Cyc. Prog.	EPHA5
Cyc. Prog.	GRIA2
Cyc. Prog.	USP3
Cyc. Prog.	MEF2C
Cyc. Prog.	SYNE1
Cyc. Prog.	XKR4
Cyc. Prog.	PRSS12
Cyc. Prog.	AGPAT4
Cyc. Prog.	PKD2
Cyc. Prog.	GRIK2
Cyc. Prog.	EGR1
Cyc. Prog.	KAZN
Cyc. Prog.	KCTD16
Cyc. Prog.	LCOR
Cyc. Prog.	EIF4G3
Cyc. Prog.	TMTC2
Cyc. Prog.	POGZ
Cyc. Prog.	RPS25
Cyc. Prog.	RPS17
Cyc. Prog.	CAMK1D
Cyc. Prog.	TMEM161B-AS1
Cyc. Prog.	CFL1
Cyc. Prog.	FBXL17
Cyc. Prog.	FOS
Cyc. Prog.	CSNK1A1
Cyc. Prog.	SFPQ
Cyc. Prog.	GPC5
SP	DACH1
SP	PARD3
SP	PTPRN2
SP	PRKG1
SP	KAZN
SP	ELF2
SP	TSPAN5
SP	DPYD
SP	MEF2C
SP	RPL9
SP	NFIB
SP	MARK3
SP	RP11-436D23.1
SP	ARHGEF12
SP	DLG2
SP	CORO1C
SP	GPHN
SP	ARHGAP21
SP	DCC
SP	ELMO1
SP	CCSER1
SP	KCNQ5
SP	TMEM161B-AS1
SP	PTPRM
SP	MAML3
SP	RTN3
SP	CDK13
SP	N4BP2L2
SP	TMSB4X
SP	MEG3
SP	SORCS1
SP	KCNIP4
SP	ERBB2IP
SP	EGR1
SP	HSPH1
SP	EZH2
SP	ZNF608
SP	RPS7
SP	CHL1
SP	ZEB1
SP	PLCB1
SP	ENOX1
SP	TNRC6A
SP	TRPM3
SP	NEGR1
SP	BCL11B
SP	PIBF1
SP	MT-ND3
SP	LUZP2
SP	ROCK2
SP	DLEU2
SP	BICD1
SP	NBEA
SP	TTC3
SP	RPL34
SP	RPL35A
SP	CDKAL1
SP	HSP90AA1
SP	NAV1
SP	NAALADL2
SP	KIAA1109
SP	MAPT
SP	NKAIN3
SP	STRN3
SP	PGAP1
SP	GRIK2
SP	ANK3
SP	PTBP2
SP	ARPP21
SP	MT-ATP8
SP	POU2F1
SP	RALYL
SP	KHDRBS2
SP	FLRT2
SP	MT-CO1
SP	RUNX1T1
SP	MYT1L
SP	CREB5
SP	AKT3
SP	SRGAP1
SP	ATRNL1
SP	CASC15
SP	RP11-76I14.1
SP	PBX3
SP	DCLK2
SP	JARID2
SP	NFIA
SP	CSMD2
SP	LHX4-AS1
SP	FRMD4A
SP	MYCBP2
SP	JUN
SP	TMEM57
SP	CELF2
SP	GPC6
SP	NAV3
SP	RPS14
SP	CNTN4
SP	PTPRS
SP	FOXP2
EC/Peric	CLU
EC/Peric	ZBTB18
EC/Peric	SLC1A3
EC/Peric	HMGCS1
EC/Peric	PRKG1
EC/Peric	TMEM132B
EC/Peric	ELOVL5
EC/Peric	VIM
EC/Peric	CHSY3
EC/Peric	FAM135B
EC/Peric	CCSER2
EC/Peric	DTNB
EC/Peric	FAM126A
EC/Peric	GRM7
EC/Peric	LDLRAD4
EC/Peric	MSRA
EC/Peric	AC074363.1
EC/Peric	SRGAP1
EC/Peric	MIR137HG
EC/Peric	ADAMTSL1
EC/Peric	HES1
EC/Peric	ASXL3
EC/Peric	ZFPM2
EC/Peric	RPS11
EC/Peric	PKD2
EC/Peric	MACROD2
EC/Peric	ZNF608
EC/Peric	STMN2
EC/Peric	CSMD3
EC/Peric	SEL1L3
EC/Peric	PIAS1
EC/Peric	DCLK1
EC/Peric	EML1
EC/Peric	RP11-166D19.1
EC/Peric	KLF12
EC/Peric	FBXO11
EC/Peric	PPP2R3A
EC/Peric	CDH13
EC/Peric	GABRB3
EC/Peric	EPHA6
EC/Peric	DPP6
EC/Peric	GRIA1
EC/Peric	RAB2A
EC/Peric	PTPRN2
EC/Peric	SEMA6D
EC/Peric	KHDRBS1
EC/Peric	GPHN
EC/Peric	PLXNA4
EC/Peric	CNTN1
EC/Peric	ENOX1
EC/Peric	STMN1
EC/Peric	SPTBN1
EC/Peric	RTN1
EC/Peric	JARID2
EC/Peric	1-Dec
EC/Peric	RPL31
EC/Peric	NEUROD2
EC/Peric	ZSWIM6
EC/Peric	DYRK1A
EC/Peric	NCAM1
EC/Peric	JAZF1
EC/Peric	RERE
EC/Peric	MYH10
EC/Peric	PLXNA2
EC/Peric	TRIM9
EC/Peric	PHKB
EC/Peric	7-Sep
EC/Peric	SMARCA2
EC/Peric	JUN
EC/Peric	FRMD4B
EC/Peric	LIMCH1
EC/Peric	PLCB4
EC/Peric	CRMP1
EC/Peric	ANK3
EC/Peric	MAP4K3
EC/Peric	R3HDM1
EC/Peric	PPP1R12A
EC/Peric	DGKI
EC/Peric	CACNA1E
EC/Peric	RPS13
EC/Peric	ANKRD28
EC/Peric	PPP2R5E
EC/Peric	FAU
EC/Peric	CPSF6
EC/Peric	MEGF9
EC/Peric	ARHGEF12
EC/Peric	RPS26
EC/Peric	KCNT2
EC/Peric	FBXL17
EC/Peric	SEMA3A
EC/Peric	CTTNBP2
EC/Peric	LUZP2
EC/Peric	TOX3
EC/Peric	SYNE2
EC/Peric	MED12L
EC/Peric	EZH2
EC/Peric	CSMD2
EC/Peric	TMEM57
EC/Peric	VPS13B
EC/Peric	ANKRD11

## Sheet: Top 100 highly predictive gen-1
Top 100 highly predictive genes per treatment hour in DEX-treated A549 lung cancer cells [2]
Treatment hour	Gene
0h	KLHL4
0h	PTGR1
0h	CAMK1D
0h	LONRF2
0h	KAZN
0h	GALNTL5
0h	VASP
0h	AKR1B10
0h	ARHGAP5
0h	ARID2
0h	MET
0h	TNPO1
0h	NBL1
0h	FAM96B
0h	Plcxd3
0h	PCSK6
0h	FAM228B
0h	DNM2
0h	BACH1
0h	SORCS1
0h	KRT18
0h	UTRN
0h	CHKA
0h	INPP4A
0h	BLVRA
0h	CPEB4
0h	SGCD
0h	CHN1
0h	ALDH1L2
0h	NARG2
0h	GPRIN3
0h	PTPRM
0h	SLC22A23
0h	CKB
0h	RP11-65J21.3
0h	PIGG
0h	AADAC
0h	CCM2
0h	ARHGAP21
0h	ANKRD29
0h	CIDEC
0h	DPY19L1P1
0h	NHSL1
0h	ASAP1
0h	RHOBTB3
0h	ACSL1
0h	Fev
0h	JDP2
0h	DYRK2
0h	PCDH9
0h	STRA6
0h	RAI14
0h	TMEM116
0h	AK5
0h	RALGPS2
0h	Cdk7
0h	LARGE
0h	LRP6
0h	PHF21A
0h	ATP2B1
0h	SRC
0h	FAM222B
0h	RAB12
0h	ZBTB38
0h	RP11-297A16.2
0h	LINC00173
0h	KCNT2
0h	MBP
0h	CPNE8
0h	Exph5
0h	SMAD3
0h	DEPDC5
0h	PCOLCE2
0h	PLS1
0h	PRKAR2A
0h	FZD8
0h	SIK1
0h	LIMCH1
0h	LRRD1
0h	SELENBP1
0h	HJURP
0h	MAP7
0h	SMARCAL1
0h	BAIAP2L1
0h	DSG2
0h	PIR
0h	MYO5C
0h	SCLY
0h	KLHL29
0h	KIFC3
0h	Fgf1
0h	NUP133
0h	SPTAN1
0h	LURAP1L
0h	KRT8
0h	RASA2
0h	GULP1
0h	SPTSSA
0h	DKK1
0h	DGKI
1h	GALNT18
1h	PTPN11
1h	Gm31121
1h	CSGALNACT1
1h	CCDC64
1h	GDF15
1h	Rnf19a
1h	SGK223
1h	CD38
1h	LHFPL2
1h	HECTD2
1h	CTD-2600O9.1
1h	GALNTL5
1h	Fgfr2
1h	PRKAR2A
1h	ARRDC3
1h	CFH
1h	SPIDR
1h	SPECC1
1h	ARHGEF3
1h	RP11-4F22.2
1h	SLC22A3
1h	LAMB1
1h	FBLN1
1h	ITGA10
1h	SLC4A7
1h	MAFG
1h	SRGAP3
1h	KLHL4
1h	BICD1
1h	HOXB6
1h	NFIA
1h	RP11-431K24.1
1h	GALM
1h	SPAG9
1h	ATP8B1
1h	DSCAML1
1h	MYO18A
1h	SPATA13
1h	ZSWIM4
1h	FAM49B
1h	NBEAL2
1h	PSMG4
1h	RNF220
1h	FAM126A
1h	KIAA0391
1h	ZNF445
1h	MSANTD3
1h	USP25
1h	ATP6V1E1
1h	WWC2
1h	ABCC3
1h	RBM41
1h	PPAP2B
1h	AC092168.2
1h	TMOD3
1h	RGS17
1h	MYO1B
1h	KCNQ1OT1
1h	KRT81
1h	MTRNR2L1
1h	RP11-38O23.4
1h	RND3
1h	CD109
1h	EPHX1
1h	SIK1
1h	MACF1
1h	DGKH
1h	TNS3
1h	RAP1GAP2
1h	RP11-197K3.1
1h	JDP2
1h	BAZ2B
1h	MYO5C
1h	SPC24
1h	SIM2
1h	STK32B
1h	WDFY2
1h	SYT17
1h	DDX52
1h	ST3GAL3
1h	CDH17
1h	RP11-27M24.3
1h	SYNJ2
1h	PARK2
1h	Uck2
1h	PAWR
1h	PTGR1
1h	DUSP4
1h	MLK4
1h	KRT7
1h	LDHA
1h	SH3D19
1h	CRTAP
1h	PSMA6
1h	PDXDC2P
1h	EMP1
1h	SELENBP1
1h	S100P
1h	BCAR3
3h	COTL1
3h	THSD4
3h	PDLIM5
3h	ACACB
3h	HNF1B
3h	CCM2
3h	BICD1
3h	LRRK1
3h	PCSK7
3h	CALM1
3h	IGFBP4
3h	MAP3K14
3h	TXLNG2P
3h	GTF2IRD1
3h	HJURP
3h	CDK14
3h	NLGN4Y
3h	Nrxn3
3h	NCOR1
3h	PACS1
3h	1700024P16Rik
3h	ETV4
3h	IGFBP1
3h	HECTD2
3h	HIP1
3h	PDXDC2P
3h	ITFG1
3h	ACTN1
3h	NRG1
3h	DNAJB1
3h	LAMA3
3h	MYO1B
3h	RNF157
3h	FOXN2
3h	PTPRS
3h	TM4SF1
3h	SPIDR
3h	GPR39
3h	BICC1
3h	RNPEP
3h	IGFBP2
3h	S100A10
3h	ZSWIM4
3h	ZYG11B
3h	PBX1
3h	ARNTL2
3h	TOP1
3h	MMP28
3h	CAMKMT
3h	PHF8
3h	TGFB2
3h	SPRED1
3h	ACACA
3h	NUAK2
3h	HEATR5A
3h	FTL
3h	CCDC64
3h	CCNY
3h	C18orf25
3h	THRAP3
3h	Zbtb37
3h	ETV6
3h	NFAT5
3h	ATXN10
3h	PTPN11
3h	KRT80
3h	RP11-25H12.1
3h	PCLO
3h	NOSTRIN
3h	PAPD4
3h	RP2
3h	NEIL3
3h	CTD-2600O9.1
3h	INVS
3h	EPN2
3h	EPB41L4A
3h	DSG2
3h	CDH4
3h	HPCAL1
3h	PRKAR1B
3h	PPP1R12A
3h	HNF1A-AS1
3h	MDFIC
3h	CPEB4
3h	MYPN
3h	CTD-2201E18.3
3h	LINC00173
3h	ERN1
3h	SDK1
3h	PACSIN2
3h	ZNF579
3h	DNAJC9
3h	CAMK2D
3h	GPRC5A
3h	AKR1C1
3h	RAB10
3h	ZCCHC11
3h	EXT1
3h	LYN
3h	AMOTL2
