# Supplementary material for: CMOT: Cross-Modality Optimal Transport for multimodal inference
Source: Genome Biol. 2023 Jul 11;24:163. doi: 10.1186/s13059-023-02989-8 (PMC10334579; doi:10.1186/s13059-023-02989-8)
Supplement: Supplementary file 3 — Additional file 3. CMOT versus MOFA + inferred genes in DEX-treated A549 lung cancer cells [2] [file 13059_2023_2989_MOESM3_ESM.xlsx]

## Sheet: CMOT versus MOFA+ inferred gene
CMOT inferred 435 genes with higher gene-wise Pearson correlation versus to MOFA+ inferred 748 genes in DEX-treated A549 lung cancer cells [2]
CMOT	MOFA+
CA12	KRT81
PCDH9	TNS3
PTGR1	NRCAM
MTUS1	CSGALNACT1
MIR31HG	RBFOX3
CACNA2D1	GLIS3
FGD4	MYOF
HIP1	LINC00842
DST	FRMD3
GALNT18	DCBLD2
EFNA5	LINC00511
TBC1D8	KRT8
ANKRD11	AHNAK
MED13L	CYP24A1
PTK2	IMMP2L
LHFPL2	ITGB5
ACACA	BTBD11
MID1	LAMA5
FAM49B	NEBL
NRP1	NRG1
MKLN1-AS1	FKBP5
ASAP1	FAM107B
ATP2B1	SLC7A11
SLC39A11	MAML3
PARD3	FTX
NCOR1	RRBP1
SSH2	AHNAK2
EPB41L4A	SLC35F3
TXNRD1	LSAMP
EXT1	ANXA2
BMPR1B	SYT1
ME1	Pi4ka
DENND5B	ACTB
NFIA	RP11-152P17.2
RBM47	PAPPA
CAMK2D	CNTN1
NR3C1	ASPH
SPTSSA	S100A10
Uck2	NRIP1
C9orf3	PDE4B
ITFG1	MYO10
UACA	SRPK2
MAP7	ZFHX3
BCL2L1	HIPK2
RAB10	PRR4
ABCC1	COL5A2
HECW1	PON2
SMAD3	AKR1B10
BICC1	PACSIN2
CLASP1	CALM2
FAM222B	ROR1
SPIDR	ESYT2
TM4SF1	KRT7
NPAS2	ZBTB20
NFAT5	ABHD12
PDE8A	GCLC
SIPA1L3	IGFBP4
SLC22A3	KYNU
FGD6	ARHGAP26
TMOD3	LINC00473
CAMKMT	ERRFI1
AHI1	CLIP1
PACS1	MYO9A
PTPRM	ATE1
DOCK4	LIMCH1
KCNQ1OT1	IGF1R
MEMO1	EPS8
EHMT1	SPECC1
MYO5C	KRT18
ZFAND3	COL4A5
MACF1	PLEKHA7
SLCO1B3	NEDD4
STAU2	NTN4
DTNB	SLC12A2
PBX1	PTPRJ
C11orf49	GABRB3
PRKCE	PLCB4
PPP1R12A	MCU
LRP6	HERC4
AC011043.1	IGSF11
ARRB1	PCNXL2
CCNY	GPRC5A
PAWR	PDE7A
SDK2	AKAP13
GULP1	RERE
THSD4	GPATCH8
ZBTB38	HNRNPH1
SYNE1	NCOR2
ARHGAP12	LPP
EYA4	EHBP1
MLLT3	PRKCA
VWA8	NT5C2
INVS	CRIM1
AVL9	PYGB
ABHD2	DOCK5
PDLIM5	ABCC2
LYST	UBE2E2
TMEM164	FMNL2
GPR39	EMP2
CCND3	ABTB2
ZFC3H1	LAMA3
DGKH	ABCC3
B4GALT1	TCF7L2
TAOK3	CHKA
ATXN10	SYNE2
TNPO1	KTN1
MICU1	HECTD4
BICD1	LDHB
MET	YWHAQ
HJURP	BPTF
MON2	SRGAP1
ARHGAP5	CAST
BAIAP2L1	CALD1
NFIC	RP3-368A4.5
SGCD	LPGAT1
PLEKHA5	CTD-2354A18.1
AKR1C1	DOCK10
ARID2	ZRANB3
SGK223	VMP1
MEIS2	ANXA4
RBMS3	SQSTM1
NFKBIA	SLIT3
FBXW7	PIAS1
SLC4A7	TACC1
UTRN	RNF213
MAP3K14	SYBU
GRAMD1A	ZCCHC11
DMXL2	AUTS2
SPAG9	PPAP2A
PDK4	RP3-323P13.2
AAK1	ACSL3
GSN	PEAK1
LINC00472	HPGD
STK32B	GPR126
LRRK1	LARGE
UBASH3B	NUMB
SSBP2	LAMB1
PDGFD	SH3D19
CAMK1D	STOM
CPEB4	MYEOV
LINC00478	PVT1
OSMR	MSI2
LRP8	FTL
PLA2G4A	BAZ2B
QKI	PLCH1
CNTNAP3B	SERPINE1
RAI14	KIAA0232
SFMBT2	CLMN
SLC39A14	EML4
DNM2	KIFC3
HGD	TP53I3
PTPRS	BOD1L1
PTPN4	SLC41A2
MTRNR2L1	GSK3B
EEA1	WWC1
SLC2A13	ITGA3
NHSL1	ARHGAP24
STRA6	RBPMS
USP25	TACC2
RGS17	REV3L
ARHGAP21	TBC1D22A
CPNE8	ZSWIM6
ETV6	ST6GAL2
ARHGEF3	TOP1
FBRSL1	HPCAL1
PCLO	RDX
TANK	DNAJC1
ANTXR1	TANC2
RALGPS2	ELF1
GCNT2	PDE7B
WWC2	ITGAV
DNMBP	SLC45A4
SHC1	RPS6KA3
ATP8B1	PPP1R12B
ST3GAL3	MORC4
SLMAP	IQGAP1
PER2	TSC22D1
DPY19L1P1	PTPN12
TFCP2L1	ACTN1
GALNT7	TRERF1
TMEM65	SH3RF1
CCSER2	MIR29B1
SIPA1L1	C20orf194
BMP6	CD109
SLC22A23	CERS6
JAZF1	NBEA
SYNJ2	EPN2
RAB11FIP3	PHF21A
KIAA0753	LEPREL1
CCDC64	BCAR3
RP11-38O23.4	RCOR1
SEMA3A	HDAC4
CHN1	PIR
NLGN4Y	WDR60
PTPRN2	MBOAT2
RNF19A	SIK1
TRIM9	NEDD4L
FARP1	IRS2
ARHGEF10	NUP210
FEZ2	GCLM
LIMD1	ELOVL5
COTL1	MAGI3
SAMD8	USP3
LDLRAD4	CYTH3
SRC	PPP1CB
PCGF5	PLEKHH2
RP11-59N23.3	PXN
WDFY2	APBB2
COBLL1	CDC42SE2
SIN3A	ZEB1
DDX52	COL4A6
RALGAPB	VCL
SPC24	TTC7A
RUSC2	AKAP12
ST3GAL5	DAPK1
TGIF1	IGF2BP1
RRAS2	AC034220.3
MFHAS1	OPA3
ACOT7	RAP1GAP2
KCTD3	NFE2L2
CPEB2	SOGA2
DCLK2	CORO1C
PRKAR2A	MYADM
HSD17B11	NARG2
PTPN11	PITPNC1
GRAMD4	PIK3C2A
DENND5A	GRAMD1B
CORO2A	FOXN2
BRWD3	LURAP1L
FUT8	HSPG2
HEATR5A	PHLPP1
OSBP	CKB
RBM20	RBM41
ARHGEF2	ZMAT4
TXLNG2P	GLS
XPO7	NT5DC3
MBP	THRAP3
VASP	POU2F1
APC	CD151
SYT17	TBL1XR1
ABCG2	PITPNM2
EREG	ID1
ADCY9	SH3KBP1
HOXB6	SRGAP3
RASA1	KLHDC4
ERN1	PLXNA2
RP11-420N3.2	RREB1
PCSK7	ELMO1
KANK2	DKK1
RP11-65J21.3	IQGAP2
NBEAL2	TMEM120B
SH3PXD2A	SDK1
MLK4	CHST11
RHOBTB3	AHCYL2
GPRIN3	AP2B1
SMS	TMEM135
CEP70	LINC00886
ZNF704	PIK3CB
CPM	RAB11FIP1
MAP3K13	ELL2
TGFB2	PHF20
PARK2	LPAR1
TNKS1BP1	INTS6
NUP133	PDLIM1
NAV2	LDLRAD3
CCM2	RASA2
ZYG11B	TNS4
ANKRD44	STXBP5
GALNTL5	LLGL2
INPP4A	SMAD6
SERPINB6	TMED3
PPP3CC	DENND4A
PLS1	TPM1
ARHGAP42	DSP
LYN	ERGIC1
ANKRD1	MIR4435-1HG
KIAA0586	CD38
IRS1	LTBP1
LPHN1	LONP2
Fgfr2	MYO1B
SF3B14	VGLL4
AGPAT3	TTC39C
HNF1A-AS1	TRIM16
Plcxd3	RP11-734I18.1
RBMS2	ST3GAL1
KIF9-AS1	GTF2IRD1
LIPH	PCSK6
MYO18A	FNBP1L
LIFR	INHBB
DSCAML1	C11orf80
RNF220	LDHA
RNF157	TRAF3
ZBED5	FAM135A
MMP28	DNAJB14
TMBIM1	TP63
LONRF2	C5
RP11-779O18.3	KIAA1841
RP11-300J18.3	ARL4C
ENOX1	FLJ27365
ST3GAL4	FOXO3
GALM	SPTAN1
HECTD2	ECT2
SAMD5	TRNP1
AC092168.2	RP11-820L6.1
MDFIC	C6orf106
PHF8	PKD2
RCOR3	ZFP36L1
SYTL2	SEPT7
AP000304.12	RP11-443P15.2
HOMER1	TPM4
ZNF280C	EBF1
MSANTD3	ALOX12P2
TBC1D9	PPFIBP1
PDXDC2P	ARHGAP18
USP12	PLCB1
Prkd1	PLD1
MIR181A1HG	BASP1
PCOLCE2	ZFAND5
PLK2	PRKAR1B
CAPN8	ITGB4
CCNJL	ENTPD6
ANPEP	CRTAP
NELFCD	DUSP1
SCNN1B	REEP3
SNED1	BIRC3
SFN	KIAA0319
ITPKC	TMSB10
RNF215	TMEM43
RP11-275N1.1	RNF24
RP11-458D21.5	DDIT4
FAM228B	ATP1A1
LIF	PON1
DEPDC5	CDC42EP3
KCNT2	Tug1
A4GALT	RP1-27K12.2
BAIAP2	H3F3B
OSGIN2	ELF3
DCDC2	SKIL
TENC1	LOXL2
SCLY	ARFGAP3
RNPEP	PAPD4
SLC4A4	XRCC4
TAF5L	FSTL3
TSPYL2	CALM1
ARAP3	KIAA0391
MYRF	DGKG
GPRIN2	EEPD1
TMEM116	SLC16A1
AADAC	STIM1
CTD-2600O9.1	ATP10A
ANKRD29	STARD13
ETV4	HNRNPDL
RTN4RL1	LITAF
RP11-665G4.1	PDE1C
SEMA3E	ZFP36L2
Zbtb37	STK38
CTD-2020K17.1	EDEM2
PPAP2B	CTNNA3
PLAUR	LPCAT3
ARNTL2	TSC22D3
S1PR3	CPT1A
RECK	NOTCH3
STAM	HAVCR1
ZBTB7C	FAM69A
PHF16	TNFAIP8
ALDH1L2	EMP1
C18orf25	RP11-81H3.2
C8orf76	NCOA7
KRT80	RAC1
NRXN3	LARP1B
SLC2A14	ITPK1
HNF1B	RIN2
PIGG	SLC25A16
HR	NEIL3
PHF2	TBC1D4
RP1-257A7.4	TMEM156
RP11-431K24.1	NOTCH2NL
MYPN	KLHL4
POLB	BCL6
RUNX3	AQP3
GALE	TGM2
GPR153	SMIM14
FZD8	UQCC1
E2F5	RP11-64D22.2
SORCS1	Cdk7
RP11-4F22.2	HK1
JDP2	BCL9L
PXDNL	MCL1
RP11-197K3.1	LUCAT1
ZNF445	ARHGAP17
SH3TC1	NHS
GDF15	EHD2
Slc22a14	KCNK1
ZMYM3	ATP13A3
PGM1	ZDHHC8P1
Nrxn3	ACACB
IL1RAP	CENPI
CHST7	EDN1
SLC29A3	MAFG
ATP8B5P	DNAJB1
RP2	NOTCH2
ANO1	MAP3K9
AK5	DUSP4
IGFBP1	DNAJC9
OSGIN1	CXCL5
HEATR4	SDPR
PIAS3	NOVA1
DNAJC15	TIPARP
CTD-2033A16.3	KLHL29
RP11-297A16.2	PLCXD3
PXK	PHF17
DGKI	ADD1
Pde8b	IPMK
PRRX2	KCNMA1
JUNB	RRM2
1700024P16Rik	SLC38A6
MRPS6	LAMB2
LINC00173	SIRT7
ARRDC3	IFT81
SIM2	THBS1
UNC5B	ANGPTL4
PCDH9-AS2	METAP2
B4GALNT4	PSMA6
RP11-166D19.1	BCAS1
RASSF4	CACNG8
CDK14	CAP2
NR0B1	THRB
LRRD1	CLSTN3
TDRD5	PAK2
AC092839.3	PMEPA1
MARCH4	FILIP1
HSD11B2	MBNL2
CELSR2	RP11-25H12.1
ZSWIM4	AGPAT9
Fev	CARS
	PPA1
	CDK5RAP3
	GPR64
	CYP4F12
	CCDC12
	VIMP
	TPST1
	RP6-99M1.2
	SERP1
	MIDN
	EVL
	CDHR3
	Smpd4
	HIVEP3
	SPATA13
	TRIM14
	POF1B
	ZFP36
	PPARGC1B
	PHTF1
	CLIP2
	PAPSS1
	Kyat3
	KAZN
	RP11-383H13.1
	ZNF133
	GRK5
	GREB1L
	RP11-417O11.5
	BRD8
	ATP6V0A1
	TBC1D2B
	EMC7
	Map3k7cl
	CFH
	FOSL2
	TDRP
	MTSS1L
	EPHX1
	CDH4
	IL6R
	RP11-815J21.4
	SMOX
	ZNF579
	IER3
	NR5A2
	SOGA3
	SGK1
	SOX13
	KRT86
	DSG2
	ZC3H12C
	TGFBR1
	RETSAT
	Efcab5
	SLC27A2
	TBC1D12
	ATXN7
	PTPRT
	Gm31121
	CDH2
	SLC22A5
	IFNGR1
	Stag1
	EPB41L4B
	PHF19
	RIMKLB
	BFAR
	PER1
	ARHGEF26
	RP1-78O14.1
	TRIM16L
	CEBPB
	HNF4G
	TCF7L1
	TCEB1
	PIK3C2B
	ALDH2
	CTD-2201E18.3
	THBD
	AC005077.12
	STT3A
	ITPR3
	NBPF10
	NUAK1
	SPRED1
	LRRC8A
	HOXB3
	RGS12
	C9orf85
	IGSF1
	OSBPL7
	TBX3
	KDM2B
	ATN1
	IFT43
	RP11-22P4.1
	TMEM51
	BACH1
	BLVRA
	KCTD9
	LPIN1
	ST7-OT4
	LRP1B
	SRGN
	ARRDC2
	CLTCL1
	AACS
	TRAM2
	IGFBP2
	RP11-454C18.2
	USP4
	GTF2F1
	COL4A4
	TRIML2
	LINC00085
	VAV3
	PPL
	NAV3
	ARRDC1
	SLC26A2
	MOK
	NBL1
	ST8SIA4
	ZNF611
	GARNL3
	CABLES1
	POU5F1
	MAFK
	AHR
	AMOTL1
	EPAS1
	HMOX1
	ENTPD2
	IER5L
	SRGAP2
	FOSL1
	HIVEP1
	ZNF678
	GLCE
	TJP3
	CTC-490E21.12
	MTAP
	RND3
	1700112E06Rik
	CDH17
	FAM126A
	RP1-274L7.1
	PAPSS2
	RHOBTB2
	RP11-568K15.1
	COL4A3
	PKN1
	NUAK2
	LSG1
	ASIC2
	RP11-292B8.1
	SIRT1
	RHOQ
	ABCA13
	OR7E14P
	PSMG4
	CCDC80
	RIOK3
	PHLDA1
	SRPRB
	SCNN1A
	PIM3
	ZNF335
	CLDN1
	ADAM15
	STK10
	NOSTRIN
	PTGS2
	CTC-228N24.1
	Eya4
	NNMT
	KIAA1217
	CIDEC
	AMOTL2
	PNKD
	SOX4
	SEC14L2
	MTSS1
	PBX4
	DECR1
	ADAMTS7
	MT2A
	SCD5
	TCEAL4
	BAG2
	AVPI1
	LMCD1
	RP11-729I10.2
	CES2
	ZBTB7B
	PID1
	HRH1
	GADD45A
	FLVCR2
	ABCC8
	Mgat4c
	CEBPD
	FAM105A
	SIRT2
	BANK1
	ARID3A
	LINC00152
	ATP6V1E1
	RAB12
	ARHGAP19
	RP11-27M24.3
	RP11-389O22.1
	ENC1
	AC079602.1
	FHL2
	KIRREL
	F2RL1
	SNAP25
	VGLL3
	ACSS2
	GSTM5
	FBLN1
	KIAA1279
	FAM199X
	SAPCD2
	KLF10
	DNAJB4
	SYCP2L
	TBC1D2
	LAMA1
	EID3
	Sgip1
	Nup210l
	SELENBP1
	C6orf132
	TFEB
	SGMS2
	IFFO2
	ACSL1
	TCF4
	TRIQK
	PHEX
	GINM1
	BEND7
	SETD4
	UNC13D
	C3
	LRP5L
	SLC2A3
	FAM96B
	TMUB2
	CTGF
	CDH16
	DCUN1D3
	S100P
	RP11-93L9.1
	SMAGP
	SMARCAL1
	C12orf73
	RP5-1024G6.8
	INPP1
	RP11-89K21.1
	FAM155A
	TMEM63C
	MATN3
	TUBA1A
	RASGEF1A
	Exph5
	Ckm
	ST6GALNAC3
	MRPS26
	FOS
	RAB40B
	LINC00704
	RP11-211G23.2
	GLIS2
	BCAS4
	H2afy
	OGG1
	PRKCD
	MFSD2B
	RP11-553L6.5
	RP11-624L4.1
	HOGA1
	LRCH2
	RP11-243J16.7
	GADD45B
	SLC7A7
	PMS2P5
	NEURL1B
	C1orf21
	STAC
	ABLIM2
	ZC3H12A
	MAMLD1
	ITGA10
	ERMAP
	NBPF3
	RELB
	IER2
	Anapc4
	DYRK2
	Rnf19a
	C6orf165
	RP11-211C9.1
	PLK5
	RP11-1055B8.7
	HIST1H2AC
	ATOH8
	LRP1
	VSTM2L
	Fgf1
